# Supplementary material for: Bioactive Steroids with Structural Diversity from the South China Sea Soft Coral Lobophytum sp. and Sponge Xestospongia sp
Source: Mar Drugs. 2025 Jan 13;23(1):36. doi: 10.3390/md23010036 (PMC11766953; doi:10.3390/md23010036)
Supplement: Supplementary file 1 [file marinedrugs-23-00036-s001.zip]

Archive with 1 entries (1 files):
- marinedrugs-3392403-supplementary.pdf
